# Supplementary material for: Cardiovascular mortality by cancer risk stratification in patients with localized prostate cancer: a SEER-based study
Source: Front Cardiovasc Med. 2023 Aug 4;10:1130691. doi: 10.3389/fcvm.2023.1130691 (PMC10443648; doi:10.3389/fcvm.2023.1130691)
Supplement: Supplementary file 1 [file Table1.xlsx]

## Sheet: Table S1
	Low Risk			Intermediate Risk			High risk
	CVD	Heart	Cerebrovascular	CVD	Heart	Cerebrovascular	CVD	Heart	Cerebrovascular
Age at diagnosis,years
<65	3.76 (3.51-4.03)	3.66 (3.39-3.95)	3.93 (3.17-4.81)	5.28 (4.90-5.69)	5.20 (4.78-5.64)	5.92 (4.72-7.31)	3.22 (3.05-3.40)	3.14 (2.96-3.34)	3.26 (2.75-3.84)
65-84	0.81 (0.78-0.84)	0.79 (0.76-0.82)	0.88 (0.80-0.97)	1.07 (1.04-1.11)	1.06 (1.02-1.10)	1.11 (1.02-1.21)	1.11 (1.08-1.14)	1.08 (1.05-1.11)	1.20 (1.12-1.28)
≥85	0.73 (0.61-0.88)	0.74 (0.60-0.91)	0.60 (0.33-1.01)	0.93 (0.83-1.04)	0.96 (0.85-1.08)	0.75 (0.53-1.03)	1.12 (1.06-1.19)	1.12 (1.05-1.20)	1.07 (0.91-1.24)
Race
White	2.18 (2.1-2.26)	2.12 (2.04-2.21)	2.33 (2.11-2.56)	3.43 (3.32-3.55)	3.36 (3.24-3.49)	3.66 (3.35-4.01)	2.83 (2.76-2.90)	2.75 (2.67-2.83)	3.05 (2.85-3.26)
Black	3.50 (3.25-3.76)	3.41 (3.13-3.71)	3.77 (3.13-4.51)	4.69 (4.40-5.00)	4.80 (4.46-5.15)	4.44 (3.74-5.23)	4.08 (3.88-4.29)	4.06 (3.83-4.31)	3.90 (3.40-4.45)
Others	3.71 (3.06-4.45)	3.91 (3.15-4.81)	3.09 (1.83-4.88)	7.11 (6.17-8.16)	7.12 (6.03-8.36)	7.27 (5.17-9.94)	6.76 (6.09-7.48)	6.67 (5.90-7.51)	7.88 (6.27-9.78)
Year of diagnosis
2004-2009	2.80 (2.70-2.90)	2.70 (2.59-2.81)	3.16 (2.88-3.45)	4.33 (4.19-4.48)	4.28 (4.13-4.45)	4.56 (4.18-4.97)	3.42 (3.33-3.51)	3.31 (3.21-3.4)	3.81 (3.57-4.06)
2010-2016	1.38 (1.27-1.49)	1.40 (1.28-1.53)	1.04 (0.80-1.33)	2.43 (2.28-2.58)	2.36 (2.20-2.54)	2.56 (2.17-3.02)	2.28 (2.17-2.39)	2.27 (2.15-2.39)	2.10 (1.84-2.4)
Surgery
Yes	2.05 (1.88-2.23)	1.83 (1.65-2.03)	2.88 (2.34-3.50)	2.06 (1.87-2.26)	1.92 (1.72-2.14)	2.62 (2.07-3.28)	1.23 (1.17-1.28)	1.18 (1.13-1.24)	1.28 (1.14-1.44)
No	2.49 (2.40-2.57)	2.45 (2.35-2.54)	2.55 (2.32-2.80)	4.08 (3.95-4.21)	4.04 (3.90-4.18)	4.23 (3.90-4.59)	6.53 (6.36-6.70)	6.36 (6.18-6.55)	7.15 (6.68-7.64)
Radiation
Yes	2.39 (2.29-2.50)	2.35 (2.24-2.48)	2.45 (2.17-2.76)	3.31 (3.18-3.44)	3.29 (3.15-3.43)	3.35 (3.02-3.72)	4.63 (4.46-4.8)	4.62 (4.43-4.82)	4.68 (4.23-5.17)
No	2.42 (2.31-2.54)	2.33 (2.21-2.46)	2.73 (2.42-3.08)	4.43 (4.24-4.63)	4.31 (4.1-4.53)	4.95 (4.41-5.53)	2.63 (2.56-2.7)	2.52 (2.44-2.6)	2.93 (2.73-3.15)
Grade
Low grade	2.42 (2.34-2.5)	2.35 (2.26-2.44)	2.59 (2.38-2.82)	3.68 (3.49-3.88)	3.62 (3.41-3.84)	4.15 (3.61-4.74)	1.66 (1.58-1.75)	1.61 (1.52-1.71)	1.66 (1.44-1.91)
High grade	2.29 (1.8-2.87)	2.21 (1.67-2.86)	2.24 (1.07-4.13)	3.74 (3.61-3.87)	3.69 (3.55-3.84)	3.85 (3.50-4.22)	3.86 (3.76-3.95)	3.75 (3.65-3.86)	4.20 (3.94-4.49)
